# Supplementary material for: Synergistic In Vitro Antiviral Effect of Combinations of Ivermectin, Essential Oils, and 18-(Phthalimid-2-yl)ferruginol against Arboviruses and Herpesvirus
Source: Pharmaceuticals (Basel). 2023 Nov 13;16(11):1602. doi: 10.3390/ph16111602 (PMC10674234; doi:10.3390/ph16111602)
Supplement: Supplementary file 1 [file pharmaceuticals-16-01602-s001.zip]

Archive with 1 entries (1 files):
- pharmaceuticals-2683605-supplementary.pdf
